# Supplementary material for: The Relationship Between Osteoporosis and Intestinal Microbes in the Henan Province of China
Source: Front Cell Dev Biol. 2021 Nov 18;9:752990. doi: 10.3389/fcell.2021.752990 (PMC8638085; doi:10.3389/fcell.2021.752990)
Supplement: Supplementary file 1 [file Table2.xlsx]

## Sheet: sheet1
	FERMENTATION-PWY	ANAEROFRUCAT-PWY	P122-PWY	PWY-4702	ECASYN-PWY	PWY0-1338	PWY0-1241	PWY-7315	GLYCOL-GLYOXDEG-PWY
Actinomyces_graevenitzii	0.335313	0.446*	0.243827	0.396*	0.440*	0.438*	0.457*	0.440*	0.458*
Actinomyces_odontolyticus	0.319888	0.507**	0.356353	0.274954	0.294061	0.29974	0.386*	0.331937	0.308031
Escherichia_coli	0.663**	0.515**	0.519**	.896**	0.978**	0.976**	0.818**	0.981**	0.979**
Olsenella_unclassified	0.379*	0.32785	0.483**	0.0761634	0.252523	0.287356	0.347469	0.269283	0.258793
Pantoea_unclassified	0.735**	0.507**	0.597**	0.751**	0.817**	0.835**	0.817**	0.820**	.833**
Streptococcus_gordonii	0.17445	0.154441	0.238521	-0.123506	-0.0901498	-0.0953652	0.0712806	-0.0578445	-0.0575531
Streptococcus_mitis_oralis_pneumoniae	0.22072	0.10442	0.155884	-0.00312673	0.0178421	0.00125069	0.0975419	0.0644106	0.0469183
Streptococcus_parasanguinis	0.216452	0.235253	0.276534	-0.127413	-0.0435915	-0.0487387	0.114039	-0.0205346	-0.0556866
Streptococcus_sanguinis	0.273894	0.282712	0.495**	-0.112162	-0.0446938	-0.00799186	0.232562	0.0135035	0.0170924
Akkermansia_muciniphila	-0.469*	-0.142183	-0.399*	0.0793675	-0.209123	-0.231488	-0.329004	-0.221016	-0.271272
Bacteroides_eggerthii	0.0597794	-0.15558	-0.00422042	-0.279005	-0.187489	-0.127494	-0.0763848	-0.188558	-0.157957
Bacteroides_fragilis	-0.207675	0.00709136	-0.308348	-0.112463	-0.115123	-0.116515	-0.211728	-0.172746	-0.170783
Bacteroides_uniformis	0.111823	0.0477833	0.00863133	0.0472965	-0.0512947	-0.00443404	0.0674877	-0.0482818	-0.0418926
Butyricimonas_synergistica	-0.102469	-0.189695	-0.318527	-0.190989	-0.278818	-0.266086	-0.319829	-0.2483	-0.231023
