# Supplementary material for: The Relationship Between Osteoporosis and Intestinal Microbes in the Henan Province of China
Source: Front Cell Dev Biol. 2021 Nov 18;9:752990. doi: 10.3389/fcell.2021.752990 (PMC8638085; doi:10.3389/fcell.2021.752990)
Supplement: Supplementary file 4 [file Table1.XLSX]

## Sheet: Sheet1
	BMD	PTH	TPINP	β-CTX	25-VD3	WC	BMI	WBC	NEC	NLR
Actinomyces_graevenitzii	-0.031	-0.231	-0.281	0.261	-0.291	0.468*	0.269	0.435*	0.532*	0.305*
Actinomyces_odontolyticus	-0.157	0.357	-0.407*	0.387*	-0.427	0.088	0.323	0.128	0.162	0.115
Escherichia_coli	-0.003	-0.203	-0.253	0.233	-0.263	0.069	-0.076	0.298	0.279	-0.026
Olsenella_unclassified	-0.149	0.349*	-0.399*	0.379*	-0.419*	-0.021	0.375*	-0.062	-0.025	0.042
Pantoea_unclassified	0.019	0.219	-0.269	0.249	-0.289	0.036	-0.177	0.384*	0.311*	-0.06
Streptococcus_gordonii	-0.1	0.3	0.35*	0.330*	-0.37*	0.139	0.534*	0.275	0.215	0.061
Streptococcus_mitis_oralis_pneumoniae	-0.127	-0.327*	-0.377*	0.357*	-0.387*	0.209	0.593*	0.284	0.245	0.101
Streptococcus_parasanguinis	-0.182	0.382*	0.432*	0.412*	-0.452*	0.127	0.309*	-0.075	0.012	0.102
Streptococcus_sanguinis	-0.286	0.486*	-0.536*	0.516*	-0.556*	-0.089	0.276	-0.062	0.053	0.208
Akkermansia_muciniphila	0.216	0.416*	0.466*	-0.446*	0.486*	0.239	0.083	-0.149	-0.241	-0.178
Bacteroides_eggerthii	0.378*	-0.578*	0.528*	-0.508*	0.638*	-0.218	-0.291	-0.17	-0.181	-0.163
Bacteroides_fragilis	0.16	0.36*	0.41*	-0.39*	0.43*	-0.204	-0.356*	-0.313*	-0.348*	-0.197
Bacteroides_uniformis	0.278	-0.478*	0.528*	-0.508*	0.538*	0.074	-0.167	-0.179	-0.347*	-0.263
Butyricimonas_synergistica	0.085	0.285	0.335*	-0.315*	0.355*	0.015	-0.108	-0.151	-0.243	-0.226
